# Supplementary material for: Ecosystem engineering by digging mammals: effects on soil fertility and condition in Tasmanian temperate woodland
Source: R Soc Open Sci. 2019 Jan 16;6(1):180621. doi: 10.1098/rsos.180621 (PMC6366199; doi:10.1098/rsos.180621)
Supplement: Soil data all sites [file rsos180621supp1.xlsx]

## Sheet: soil data and factorials
Plot ID	Condition (P = pit; S = spoil; T = undisturbed topsoil	Habitat class (1= E amydalina grassy forest; 2 = E amydalina shrubby forest; 3 = E obliqua forest; 4 = E tenuiramis forest)	Ammonium_Nitrogen_mg_Kg	Nitrate_Nitrogen_mg_Kg	Phosphorus_Colwell_mg_Kg	Potassium_Colwell_mg_Kg	Sulphur_mg_Kg	Organic_Carbon_pc	Conductivity_dS_m	pH_Level_CaCl2	pH_Level_H2O	DTPA_Copper_mg_Kg	DTPA_Iron_mg_Kg	DTPA_Manganese_mg_Kg	DTPA_Zinc_mg_Kg	Exc._Aluminium_meq_100g	Exc._Calcium_meq_100g	Exc._Magnesium_meq_100g	Exc._Potassium_meq_100g	Exc._Sodium_meq_100g	Boron_Hot_CaCl2_mg_Kg	PC1	PC2	PC3	penetrometer force kgf cm3	moisture %	days since rain
F1	P	3	47	0	13	102	6.5	3.62	0.074	3.6	4.6	0.19	78.32	54.76	1.97	0.247	2.28	0.78	0.2	0.14	0.29	-1.74762	0.811513	2.35652	0.983333	16.0333	2
F1	S	3	8	1	5	55	3.3	1.34	0.029	3.9	4.9	0.3	64.09	29.59	0.68	0.232	1.01	0.35	0.1	0.08	0.23	-5.25855	1.33306	0.0843	0.833333	6.38333	2
F1	T	3	7	4	7	73	3.9	1.76	0.032	3.6	4.5	0.11	71.13	23.28	0.37	0.364	1.09	0.44	0.13	0.07	0.21	-4.90498	0.648719	-0.0777148	2.76667	14.8	2
F10	P	4	41	4	13	229	18	5.4	0.148	3.6	4.6	0.31	490.36	57.55	5.11	1.687	6.73	2.42	0.44	0.39	0.84	3.66284	-1.07637	1.35258	1.46	21.925	4
F10	S	4	16	0	5	107	7.2	3.41	0.069	3.7	4.4	0.18	300.32	28.16	0.79	2.101	1.3	0.61	0.16	0.19	0.38	-2.47373	-1.68686	0.756907	1.04	7.75	4
F10	T	4	23	5	9	175	9.6	4.17	0.065	3.7	4.5	0.17	216.3	90.21	7.63	1.228	3.25	1.13	0.27	0.16	0.4	0.319216	0.00945716	1.56893	3.76	12.2	4
F11	P	2	21	32	24	281	8.6	4.6	0.146	5.2	5.8	0.97	151.24	93.53	5.14	0.062	21.55	5.97	0.56	0.25	1.14	5.22451	3.43286	-0.608446	1.48	41.64	1
F11	S	2	19	10	11	217	10.6	3.68	0.087	5.2	5.9	1.04	114.27	79.68	2.1	0.073	16.49	4.94	0.44	0.29	0.69	3.09868	3.19436	-1.08257	0.68	31.46	1
F11	T	2	8	27	9	203	8	4.61	0.094	5	5.7	0.96	124.12	48.41	2.12	0.063	16.93	5.12	0.4	0.24	0.8	2.7783	2.95539	-1.88916	3.1	37.92	1
F12	P	4	16	2	6	210	12.8	4.38	0.152	3.9	4.5	0.39	319.72	24.5	2.91	3.131	1.65	1.23	0.36	0.32	0.51	1.0174	-2.0519	0.299688	1.8	20.375	4
F12	S	4	5	3	5	211	9.3	3.75	0.099	3.7	4.3	0.21	258.71	11.8	1.36	3.445	0.77	0.94	0.33	0.37	0.53	-0.692695	-2.88793	-1.14468	1.375	8.75	4
F12	T	4	6	1	4	155	10.1	3.96	0.075	3.6	4.3	0.12	296.46	7.31	1.33	3.392	0.62	0.77	0.24	0.28	0.41	-1.75533	-3.15942	-0.575281	3.875	15.8	4
F13	P	4	19	0	11	229	11.8	4.23	0.104	3.3	3.9	0.28	376.48	3.23	3.11	5.114	2.02	1.76	0.36	0.33	0.69	1.02715	-3.54667	0.680918	1.23333	14.0667	3
F13	S	4	11	0	5	200	8.6	3.52	0.081	3.7	4.4	0.17	209.08	4.9	0.63	4.181	0.54	0.8	0.26	0.41	0.36	-1.74419	-3.33313	-0.704845	1.33333	5.8	3
F13	T	4	7	2	5	229	6.8	4.25	0.068	3.6	4.4	0.21	187.31	6	1.08	4.508	0.69	0.81	0.33	0.32	0.39	-1.3718	-2.88224	-1.15018	2.63333	10	3
F14	P	4	0	0	12	384	23.8	5.09	0.222	3.2	4.1	0.33	492.15	9.83	3.52	5.666	2.82	2.86	0.75	0.63	1.08	4.3433	-4.66336	-2.48401
F14	S	4	4	0	5	268	7.2	4.33	0.067	3.7	4.4	0.22	247.07	8.07	0.79	3.651	0.52	0.91	0.38	0.33	0.52	-1.10551	-3.25225	-1.49952
F14	T	4	4	0	8	424	12.5	4.82	0.104	3.6	4.3	0.19	383.18	10.74	1.67	4.214	0.82	1.64	0.63	0.5	0.69	1.54875	-4.13015	-1.6469
F15	P	4	64	1	22	281	6.8	5.36	0.159	4.2	4.8	0.61	291.32	204.53	5.27	0.424	15.38	5.21	0.55	0.54	1.11	5.1005	1.11617	1.25338
F15	S	4	9	0	6	187	6.9	3.46	0.088	4.3	5.1	0.31	163.16	117.67	1.45	0.795	4.7	1.5	0.25	0.32	0.36	-0.484244	0.358149	-0.514243
F15	T	4	6	0	5	153	5.5	3.97	0.053	4.3	5.1	0.23	173.92	65.1	1.88	0.816	5.44	1.69	0.24	0.18	0.41	-1.29343	0.393653	-0.711834
F16	P	4	44	2	16	270	16.6	4.21	0.122	3.8	4.6	0.42	345.88	112.65	4.86	1.857	6.66	3.21	0.43	0.33	1.17	3.77057	-0.486465	1.43304	1.4	27.05	1.5
F16	S	4	7	0	6	161	6.6	2.47	0.042	4	4.7	0.19	162.59	29.38	0.73	2.683	0.94	0.75	0.28	0.14	0.36	-2.57124	-1.31321	-0.52628	1.625	14.9333	1.5
F16	T	4	8	0	7	250	5.7	3.7	0.053	4	4.8	0.22	217.58	53.96	1.22	2.602	1.75	1.44	0.38	0.18	0.5	-0.868444	-1.12381	-0.715708	3.625	16.1167	1.5
F17	P	4	19	2	15	288	18.4	4.89	0.14	3.4	4.3	0.29	402.1	6.51	5.01	4.402	3.63	3.21	0.52	0.59	1.23	4.00877	-3.29691	0.0728553
F17	S	4	8	0	7	243	7.6	4.31	0.066	3.4	4.2	0.25	242.19	19.05	1.93	4.074	2.01	1.39	0.32	0.28	0.71	-0.103498	-2.50597	-0.350006
F17	T	4	6	0	6	276	7	4.08	0.069	3.6	4.4	0.22	229.52	7.67	0.87	3.844	0.71	1.06	0.35	0.35	0.61	-0.8485	-3.12994	-1.21625
F18	P	4	19	0	17	265	15.5	4.51	0.138	3.5	4.5	0.34	502.83	14.97	3.28	5.055	3.47	1.99	0.37	0.39	1.35	3.019	-2.84618	0.680285	1.38571	28.9	1
F18	S	4	17	0	7	272	8.9	4.94	0.103	3.6	4.3	0.32	304.4	43.86	2.28	3.885	2.3	1.41	0.39	0.32	0.79	0.98239	-2.27588	0.336737	1.1	12.96	1
F18	T	4	13	0	9	305	12.4	5.23	0.088	3.7	4.7	0.3	372.46	11.36	2.09	5.701	1.41	1.35	0.43	0.39	3.22	2.5003	-3.77685	-0.453192	3.02857	21.42	1
F19	P	4	64	3	22	432	23.9	4.58	0.48	2.8	3.7	0.8	408.85	15.42	9.18	3.592	6.59	5.64	0.93	0.72	1.54	8.80487	-2.94316	1.28826	1.4	28.4667	3
F19	S	4	7	0	9	419	9.9	4.39	0.096	3.5	4.2	0.21	257.89	9.39	1.56	4.502	1.11	1.38	0.53	0.4	0.61	0.841134	-3.61338	-1.06888	1.06667	7.43333	3
F19	T	4	14	0	11	325	11.1	4.88	0.078	3.3	4.2	0.25	315.46	5.24	1.97	5.755	1.18	1.32	0.51	0.39	0.86	1.23736	-3.83538	-0.191686	3.1	15.0167	3
F2	P	3	37	19	20	266	11.3	5.02	0.13	5.1	6	0.7	155	162	9.6	0.035	21.55	3.79	0.46	0.21	1.31	4.87164	3.41299	0.505437	1.08333	25.8833	0.5
F2	S	3	10	3	7	147	5.4	3.33	0.054	4.7	5.5	0.37	86.09	42.63	0.75	0.22	5.37	1.79	0.25	0.15	0.35	-1.44242	1.80712	-1.04002	1.1	19.0167	0.5
F2	T	3	7	4	7	181	4.9	4.3	0.048	4.7	5.6	0.39	89.69	52	1.47	0.214	8.5	2.02	0.35	0.17	0.53	-0.370893	1.92872	-1.52462	3.36667	23.35	0.5
F20	P	4	21	2	18	414	29.9	4.91	0.238	3.3	4.2	0.23	524.15	20.38	2.88	3.918	5.67	3.61	0.73	0.65	3.55	6.41222	-3.96132	-0.177125	1.55	22.0333
F20	S	4	7	1	7	288	11.6	4.1	0.089	3.6	4.3	0.16	200.66	6.97	0.55	4.809	0.93	1.17	0.4	0.45	0.66	-0.113662	-3.64349	-1.34392	2.05	9.6
F20	T	4	9	1	7	321	12.8	5.01	0.085	3.4	4.2	0.28	342.4	7.82	1.65	5.53	0.79	1.15	0.52	0.44	1.04	1.37128	-4.0888	-0.818162	4.1	15.7
F3	P	3	36	0	9	111	7.1	4.5	0.069	3.6	4.5	0.28	71.35	33.19	1.92	0.33	2.06	0.63	0.23	0.11	0.31	-1.70423	0.380888	1.98923	1.44	28.5167	1
F3	S	3	5	0	6	69	3.5	1.68	0.026	3.6	4.5	0.2	63.97	13.14	0.39	0.408	0.82	0.34	0.12	0.08	0.44	-5.12202	0.08936	-0.188122	1.14	17.8333	1
F3	T	3	8	0	7	76	4.4	2.93	0.033	3.4	4.3	0.2	83.31	14.37	0.98	0.459	1.04	0.49	0.14	0.09	0.25	-4.07429	-0.199872	0.607027	2.96	25.55	1
F4	P	2	40	21	17	194	10.4	5.47	0.125	4.4	5	0.49	178.07	250.82	5.07	0.188	13.05	2.74	0.28	0.17	0.91	3.06086	2.42931	1.50011	0.866667	26.6333	2
F4	S	2	8	6	5	141	4.7	2.89	0.056	4.3	5.2	0.22	87.08	30.26	0.42	0.663	3.6	1.31	0.17	0.23	0.38	-2.34831	0.802289	-1.43634	1.06667	11.3	2
F4	T	2	15	27	14	192	9.9	4.65	0.105	4.2	5	0.39	146.19	204.4	3.96	0.306	15.22	3.42	0.3	0.22	0.86	2.60572	2.2254	0.146798	3.31667	20.6667	2
F5	P	2	0	0	31	293	15.3	5.05	0.158	4.6	5.3	0.56	186.86	330.66	5.02	0.088	19.28	4.84	0.56	0.24	1.22	4.61331	1.74552	-1.55193	0.98	44.5714	1
F5	S	2	19	13	18	236	9.5	5.02	0.106	4.5	5.2	0.44	166.49	229.21	3.24	0.242	12.46	3.16	0.4	0.27	1.12	3.2873	2.0425	0.201387	1.36667	27.5286	1
F5	T	2	14	27	14	181	9.6	4.68	0.096	4.6	5.3	0.43	119.46	227.71	3.4	0.125	14.26	3.39	0.3	0.2	0.79	2.23815	2.84967	-0.0272355	3.61667	33	1
F6	P	4	54	0	16	236	13.4	5.15	0.122	3.4	4.1	0.46	371.85	26.2	5.36	3.127	6.01	3.03	0.45	0.36	1.04	3.48312	-1.81134	1.91914	2.06	18.52	3
F6	S	4	9	0	7	205	7.8	4.57	0.058	3.8	4.5	0.25	227.5	25.72	1.56	4.811	1.66	1.11	0.29	0.24	0.54	-0.604634	-2.15079	-0.105054	1.38	5.84	3
F6	T	4	14	0	8	176	6.5	4.58	0.057	3.7	4.5	0.23	240.92	16.11	2.2	5.766	1.52	1.36	0.28	0.3	0.56	-0.408688	-2.37423	0.251546	3.66	16.52	3
F7	P	3	16	20	10	160	6.9	3.77	0.082	5.1	5.9	0.7	82.23	34.14	1.88	0.041	12.41	5.09	0.33	0.29	0.41	1.39187	3.16339	-1.39063	0.78	25.05	3
F7	S	3	10	3	6	158	4	2.29	0.044	4.9	5.7	0.34	67.22	20.35	0.48	0.09	4.51	1.74	0.3	0.15	0.26	-2.30814	1.93617	-1.73595	1.4	10.85	3
F7	T	3	3	6	5	160	4.5	2.38	0.04	4.7	5.6	0.37	70.96	27	0.74	0.165	5.29	2.08	0.34	0.2	0.29	-1.7824	1.7865	-2.73851	3.92	22.3167	3
F8	P	4	12	3	12	234	12.7	3.38	0.122	3.8	4.4	0.26	448.86	25.47	3.62	1.706	10.55	3.64	0.36	0.3	1.15	2.47706	-1.08091	-0.185399	1.15714	13.6143	0.5
F8	S	4	10	0	6	247	6.4	3.99	0.065	4	4.7	0.21	282.14	32.96	0.99	2.834	2.86	1.45	0.33	0.23	0.53	-0.672135	-1.58988	-0.683467	1.1	8.01429	0.5
F8	T	4	7	1	6	237	3.5	3.74	0.036	4.1	4.9	0.17	220.5	17.49	0.4	2.646	2.75	1.59	0.31	0.21	0.36	-1.73157	-1.1339	-1.66556	3.35714	10.1	0.5
F9	P	4	16	5	15	354	13.5	4.4	0.142	3.5	4.2	0.39	453.01	24.11	4.83	2.424	9.2	4.36	0.56	0.42	1.03	4.26186	-1.59973	-0.186892	1.56	20.24	4
F9	S	4	11	0	8	280	14	3.81	0.174	3.7	4.2	0.17	229.13	18.2	1.4	4.24	1.9	1.72	0.42	0.46	0.56	0.993531	-3.17881	-0.371041	0.64	4.6	4
F9	T	4	11	0	7	266	7.4	4.9	0.063	3.6	4.3	0.19	334.27	15.61	2.04	5.066	1.97	1.49	0.39	0.25	0.55	0.0823291	-2.82316	-0.263849	4.36	12.68	4
G1	P	1	24	0	27	243	13	5.04	0.105	4.9	5.7	0.53	165.79	359.48	3.26	0.048	7.02	2.93	0.41	0.19	0.55	2.96324	2.29474	1.18914	1.32	26.78	0.5
G1	S	1	17	65	10	164	8.3	2.97	0.175	4.4	5	0.4	114.71	130.24	2.39	0.294	5.28	2.35	0.22	0.23	0.45	0.929023	2.17042	-0.0843467	1.42	22.41	0.5
G1	T	1	20	124	11	193	12.8	4.62	0.246	4.4	5.2	0.49	131.26	171.8	4.56	0.091	9.05	4.01	0.34	0.24	0.74	3.58724	2.51184	0.0197017	3.15	24.3	0.5
G10	P	3	31	1	8	116	5.5	3.04	0.064	3.9	4.7	0.2	87.39	39.16	1.3	0.397	2.48	0.9	0.21	0.13	0.34	-2.23341	0.669156	1.14443	0.816667	27.3	0.5
G10	S	3	24	2	6	109	4.1	1.68	0.038	4	4.9	0.2	52.26	20.51	0.56	0.498	1.52	0.6	0.2	0.12	0.31	-3.83737	0.809295	0.134508	0.983333	20.5429	0.5
G10	T	3	21	2	6	113	4.4	2.82	0.036	3.9	4.9	0.17	63.67	20.48	0.66	0.431	1.62	0.57	0.19	0.1	0.25	-3.47961	0.644022	0.236656	2.1	27.3714	0.5
G11	P	3	46	4	10	164	9.7	4.42	0.085	4.3	4.9	0.38	120.85	85.13	2.44	0.594	4.06	1.73	0.24	0.25	0.47	0.592152	0.971723	1.32756	1.58333	28.6	0.5
G11	S	3	10	2	6	140	4.2	2.32	0.04	4	4.9	0.32	214.54	28.91	1.13	1.542	2.12	1.46	0.21	0.23	0.31	-2.05291	-0.0953791	-0.692388	1.05	15.1667	0.5
G11	T	3	13	4	6	126	5.5	2.45	0.038	4.2	5.2	0.25	113.42	16.84	0.67	1.017	1.65	1.14	0.16	0.23	0.26	-2.68135	0.268878	-0.710236	3.75	24.1833	0.5
G12	P	3	25	7	16	221	6.6	3.98	0.08	4.7	5.5	0.26	93.19	45.61	2.11	0.083	7.49	2.31	0.32	0.16	0.49	0.49102	2.10523	-0.0476423	1.12	30.4	2
G12	S	3	9	28	7	212	5.3	3.01	0.114	4.5	5.1	0.17	100.82	31.39	1.4	0.223	4.76	1.65	0.22	0.19	0.36	-0.932295	1.21514	-1.39824	0.6	13.5167	2
G12	T	3	11	31	9	247	5.8	3.85	0.104	4.5	5.1	0.26	118.1	39.4	1.95	0.317	6.21	2.27	0.31	0.22	0.36	0.28921	1.35749	-1.20198	2.98	24.4167	2
G13	P	3	8	1	9	231	4.1	4.49	0.043	5.1	5.7	0.32	55.52	51.49	2.53	0.047	9.36	2	0.26	0.12	0.5	-0.502779	2.40682	-1.09404	0.883333	35.1833	3
G13	S	3	3	0	7	243	4.1	2.38	0.04	4.7	5.6	0.2	57.21	28.25	0.89	0.14	4.43	1.66	0.21	0.16	0.28	-2.52182	1.42867	-2.22146	0.566667	9.68333	3
G13	T	3	3	2	5	219	3.2	2.4	0.031	5	5.9	0.2	53.55	20.54	0.75	0.055	5.13	1.53	0.2	0.12	0.27	-3.06482	1.95875	-2.85387	2.8	26.7167	3
G14	P	3	28	0	9	134	5.7	4.29	0.082	3.7	4.6	0.28	117.65	48.85	1.66	0.41	1.95	0.96	0.24	0.12	0.29	-1.56891	0.375199	1.47718	1.18	22.52	1
G14	S	3	10	0	6	110	3.2	1.91	0.029	4	4.7	0.18	122.92	17.21	0.43	0.801	0.69	0.51	0.12	0.11	0.21	-4.55567	-0.253058	-0.151124	1.25	17.11	1
G14	T	3	13	0	6	123	5.4	1.56	0.034	3.8	4.7	0.21	111.88	14.96	0.45	0.574	0.74	0.58	0.15	0.1	0.27	-4.19227	-0.241553	0.0391268	2.48	19.11	1
G15	P	1	43	113	23	406	14.6	5.88	0.233	4.7	5.4	0.88	191.16	261.63	5.32	0.067	20.19	5.6	0.7	0.35	1.15	6.99853	2.89139	0.0293082	1.25	31.67	3
G15	S	1	9	58	14	350	8.4	4.69	0.143	4.8	5.4	0.58	153.5	142.6	3.52	0.095	13.14	3.88	0.47	0.27	1.02	3.83455	2.43509	-1.39868	1.41	26.12	3
G15	T	1	7	82	16	375	8.9	4.95	0.166	5.6	6.1	0.6	103.76	91.05	3.19	0.017	21.81	4.41	0.59	0.29	0.84	4.31913	3.16643	-2.4147	2.55	24.37	3
G16	P	3	27	3	12	204	7.2	4.16	0.069	4.3	5.1	0.32	115.07	78.95	2.15	0.296	4.01	1.56	0.21	0.1	0.48	-0.249645	1.52983	0.854073	1.33	29.6818	0.5
G16	S	3	11	2	8	186	4.6	2.89	0.05	4.2	4.9	0.18	136.08	51.34	1.32	0.687	3.09	1.25	0.19	0.14	0.39	-1.88606	0.544951	-0.341657	1.49	22.9273	0.5
G16	T	3	15	3	7	137	5.7	3.28	0.039	3.5	4.4	0.18	137.5	34.56	1.23	0.834	1.12	0.7	0.22	0.13	0.26	-2.47611	-0.295894	0.535937	2.32	25.4182	0.5
G17	P	3	8	1	9	290	4.1	4.07	0.068	5.1	5.8	0.28	62.74	43.57	2.07	0.083	7.27	2.69	0.32	0.19	0.37	-0.173816	2.06192	-1.64192	1.32	27.48	3
G17	S	3	7	2	6	273	3.8	1.83	0.089	4.3	5.1	0.18	95.79	23.46	0.55	0.564	2.64	1.91	0.28	0.24	0.23	-2.11879	0.392911	-2.0729	1.09	11.72	3
G17	T	3	3	1	6	245	2.6	1.96	0.029	4.5	5.6	0.19	58.23	17.77	0.56	0.235	2.94	1.6	0.26	0.17	0.2	-3.20596	1.29237	-2.8438	2.27	15.06	3
G18	P	3	42	2	9	210	7.4	4.48	0.084	3.9	4.7	0.32	67.69	112.44	2.91	0.282	4.35	1.38	0.4	0.14	0.33	0.0718549	1.3049	1.25928	1.14	24.39	1
G18	S	3	22	1	6	142	4	3.54	0.032	3.8	4.7	0.17	59.28	73.17	1.17	0.556	3.13	0.97	0.25	0.1	0.22	-2.69766	1.05541	0.523963	1.34	19.41	1
G18	T	3	31	4	10	192	7.6	4.11	0.058	4.1	4.9	0.32	81.31	130.51	2.52	0.287	5.97	1.44	0.26	0.11	0.29	-0.215502	1.84246	1.04148	2.77	22.72	1
G19	P	3	22	0	15	114	5.4	1.57	0.062	4.2	5	0.25	41.12	136.24	1.24	0.121	2.41	0.75	0.21	0.08	0.24	-2.79091	2.26133	1.3264	0.84	34.35	1
G19	S	3	16	0	9	84	4	2.23	0.037	3.9	4.9	0.29	42.57	135.8	1.26	0.181	2.03	0.6	0.18	0.08	0.22	-3.46959	2.07323	1.17316	0.98	24.45	1
G19	T	3	28	0	20	113	6.4	1.99	0.056	4	5	0.28	47.78	111.45	2.43	0.173	2.2	1.01	0.26	0.12	0.26	-1.62313	2.03371	1.80982	2.4	29.2333	1
G2	P	3	33	0	9	143	8.7	3.45	0.084	3.5	4.2	0.3	177.28	28.83	2.02	0.642	1.33	0.86	0.25	0.17	0.44	-1.08564	-0.797991	1.77638	1.44	35.68	1
G2	S	3	11	0	7	83	4.4	2.65	0.049	3.4	4.3	0.21	64.8	21.31	1.2	0.318	0.96	0.63	0.19	0.11	0.3	-3.6689	0.057781	0.77049	1.14	24.84	1
G2	T	3	16	0	8	110	5.9	3.97	0.058	3.4	4.3	0.29	108.01	21.2	1.53	0.535	1.16	0.72	0.24	0.13	0.28	-2.19604	-0.387372	1.18121	2.6	30.12	1
G20	P	1	15	6	31	257	8.3	4.55	0.115	4.8	5.7	0.59	447.22	91.33	4.34	0.101	13.38	4.54	0.42	0.65	0.86	4.70123	1.5545	-0.532964	1.72	38.14	3
G20	S	1	11	67	17	264	10.6	4.72	0.177	4.8	5.4	0.5	240.85	90.27	5.56	0.092	11.76	3.83	0.44	0.44	0.7	4.29774	1.88102	-0.883049	1.97	26.21	3
G20	T	1	106	0	27	263	8	5.24	0.129	5	5.8	0.75	472.44	126.35	4.86	0.059	15.03	6.05	0.54	0.64	0.99	5.57093	1.663	1.16318	2.74	28.71	3
G3	P	3	62	0	23	171	11.1	5.9	0.108	3.4	4.3	0.54	144.06	53.04	2.38	0.836	2.86	1.75	0.35	0.21	0.57	1.7717	0.0230579	2.75129
G3	S	3	6	0	9	102	4.8	3.12	0.04	4	4.7	0.3	69.72	119.35	1.26	0.212	3.36	0.97	0.14	0.08	0.29	-2.75103	1.57045	0.470154
G3	T	3	13	0	8	82	5.4	3.61	0.055	3.2	4	0.3	135.9	24.47	0.91	0.889	1.31	0.91	0.18	0.13	0.36	-2.62228	-0.647257	1.26542
G4	P	3	52	0	11	149	8.2	5.09	0.09	3.6	4.3	0.36	88.28	72.02	2.73	0.425	2.89	1.09	0.33	0.18	0.31	-0.13422	0.382339	2.37619	1	34.95	4
G4	S	3	15	0	7	79	5.3	3.04	0.04	3.4	4.4	0.23	107.94	33.99	0.86	0.55	1.48	0.55	0.15	0.12	0.29	-3.34311	-0.00100334	1.15074	0.7	20.45	4
G4	T	3	22	3	8	83	5.8	3.81	0.061	3.5	4.3	0.2	77.93	35.15	1.98	0.422	1.71	0.64	0.18	0.13	0.31	-2.42541	0.432385	1.58759	3.15	25.75	4
G5	P	4	78	0	15	159	11.6	5.67	0.106	3.2	4.1	0.38	450.96	4.94	1.73	2.998	1.19	1.04	0.39	0.21	0.73	1.04664	-2.83227	2.4567	1.06	34.78	1
G5	S	4	9	0	9	117	6.2	3.45	0.082	3.4	4.2	0.23	230.54	13	1.14	1.702	1.33	0.71	0.25	0.33	0.45	-1.62856	-1.92072	0.325787	0.62	26.2	1
G5	T	4	16	0	11	180	6.4	4.94	0.063	3.5	4.3	0.21	275.91	11.13	0.96	2.083	0.87	0.69	0.39	0.23	0.56	-0.822634	-2.36435	0.550216	2.28	31.64	1
G6	P	3	57	7	12	198	9.9	4.91	0.111	3.7	4.4	0.42	150.39	126.26	3.39	0.813	3.76	1.73	0.4	0.21	0.44	1.61605	0.606308	1.87085	0.5	31.4667	0.5
G6	S	3	20	1	8	169	6	2.21	0.049	3.8	4.7	0.2	119.23	34.61	0.8	1.172	1.24	0.76	0.17	0.16	0.32	-2.63711	-0.174198	0.371704	0.68	24.7833	0.5
G6	T	3	19	0	8	154	6.1	2.77	0.046	3.7	4.6	0.23	129.03	75.79	1.35	1.056	1.66	0.97	0.23	0.13	0.31	-2.11177	0.0637558	0.876229	2.8	29.8167	0.5
G7	P	3	52	0	13	130	8.9	4.78	0.103	4	4.8	0.43	164.6	180.46	2.62	0.549	3.1	1.22	0.23	0.16	0.37	0.253547	1.05476	2.58582	0.65	37.2	1
G7	S	3	11	0	7	93	4.5	1.98	0.036	3.9	4.6	0.17	116.72	48.32	2.99	0.695	1.32	0.58	0.12	0.09	0.28	-3.36208	0.369095	1.00164	1.25	23.4	1
G7	T	3	20	0	8	88	6.2	3.28	0.055	3.8	4.5	0.24	136.09	103.15	1.08	0.856	1.94	0.9	0.16	0.12	0.22	-2.4608	0.355283	1.56385	2.1	28.2	1
G8	P	2	30	5	16	296	6.7	4.62	0.085	4.7	5.5	0.52	334.26	174.55	3.25	0.18	8.19	3.34	0.41	0.43	0.6	3.09599	1.6103	-0.0105348	0.83	26.39	1
G8	S	2	7	92	9	214	7.2	3.51	0.158	4.3	5	0.33	106.62	51.93	1.27	0.517	5.39	1.91	0.28	0.22	0.38	0.324622	1.41531	-1.49112	1.08	22.644	1
G8	T	2	7	95	10	256	8.8	4.53	0.193	4.3	5	0.27	132.09	83.6	2.35	0.482	7.36	2.82	0.35	0.21	0.51	1.82707	1.41832	-1.27968	2.08	22.16	1
G9	P	3	27	0	9	101	5.8	2.82	0.061	4	4.8	0.27	100.74	77.97	1.96	0.344	2.78	0.95	0.18	0.09	0.33	-2.09644	1.14769	1.58828	0.875	22.96	1
G9	S	3	10	3	7	106	3.8	1.64	0.035	4	4.6	0.19	99.49	22.53	0.56	0.689	1.1	0.5	0.12	0.09	0.19	-4.18459	0.378466	-0.108491	0.855	16.1	1
G9	T	3	15	6	7	107	5.7	2.25	0.042	3.9	4.6	0.25	103.09	33.89	1.07	0.612	1.17	0.7	0.16	0.12	0.24	-3.04863	0.554432	0.429531	1.63	21.15	1
